# Supplementary material for: Postural Ataxia in Cerebellar Downbeat Nystagmus: Its Relation to Visual, Proprioceptive and Vestibular Signals and Cerebellar Atrophy
Source: PLoS One. 2017 Jan 5;12(1):e0168808. doi: 10.1371/journal.pone.0168808 (PMC5215796; doi:10.1371/journal.pone.0168808)
Supplement: S2 Table — Scale for the assessment and rating of ataxia (SARA); Vertigo Symptom Scale (VSS), vertigo handicap questionnaire (VHQ), Tinetti Assessment Test[10, 11], Montreal Cognitive Assessment (MOCA). (XLSX) [file pone.0168808.s003.xlsx]

## Sheet: Tabelle1
	Patients	Controls
SARA	8 ± 1	0.1 ± 0
VSS	41.5 ± 4.86	4,3 ± 1.88
VSS (%)	30.5 ± 3.57	3.2 ± 1.38
VHQ	54.7 ± 4.07	18.4 ± 3.1
Tinnetti	20 ± 1	28 ± 0
MOCA	28.6 ± 0	26.3 ± 0
